# Supplementary material for: Sensory-Guided Identification and Characterization of Kokumi-Tasting Compounds in Green Tea (Camellia sinensis L.)
Source: Molecules. 2022 Sep 2;27(17):5677. doi: 10.3390/molecules27175677 (PMC9458127; doi:10.3390/molecules27175677)
Supplement: Supplementary file 1 [file molecules-27-05677-s001.zip]

Archive with 1 entries (1 files):
- molecules-1822092-supplementary.pdf
